# Supplementary material for: Open-source software package for on-the-fly deskewing and live viewing of volumetric lightsheet microscopy data
Source: Biomed Opt Express. 2023 Jan 23;14(2):834–45. doi: 10.1364/BOE.479977 (PMC9979666; doi:10.1364/BOE.479977)
Supplement: Supplementary file 6 [file boe-14-2-834-d001.csv]

##Data for Table 1:
1304x87px 0.1ms Acq. Time
					No.steps
Displayed Image Size, MP	20	40	60	80	100	120	140	160	180	200
0.65	36.58626667	71.3466	105.1829333	140.2477333	170.7576	205.5018667	242.3949333	278.8704333	327.4028	377.0798667
1.3	36.58626667	71.3466	105.1829333	140.2477333	170.7576	205.5018667	242.3949333	278.8704333	327.4028	377.0798667
1.96	36.58626667	71.3466	105.1829333	140.2477333	170.7576	205.5018667	242.3949333	278.8704333	327.4028	377.0798667
2.61	36.58626667	71.3466	105.1829333	140.2477333	170.7576	205.5018667	242.3949333	278.8704333	327.4028	377.0798667
3.26	36.58626667	71.3466	105.1829333	140.2477333	170.7576	205.5018667	242.3949333	278.8704333	327.4028	377.0798667
3.91	36.58626667	71.3466	105.1829333	140.2477333	170.7576	205.5018667	242.3949333	278.8704333	327.4028	377.0798667
4.56	36.58626667	71.3466	105.1829333	140.2477333	170.7576	205.5018667	242.3949333	278.8704333	327.4028	377.0798667
5.22	36.58626667	71.3466	105.1829333	140.2477333	170.7576	205.5018667	242.3949333	278.8704333	327.4028	377.0798667
5.87	36.58626667	71.3466	105.1829333	140.2477333	170.7576	205.5018667	242.3949333	278.8704333	327.4028	377.0798667
6.52	36.58626667	71.3466	105.1829333	140.2477333	170.7576	205.5018667	242.3949333	278.8704333	327.4028	377.0798667
1304x87px 0.1ms Proc. Time
					No.steps
Displayed Image Size, MP	20	40	60	80	100	120	140	160	180	200
0.65	16.03393333	28.01793333	39.77273333	50.59703333	63.64116667	74.3877	85.86813333	97.4161	111.5057333	120.7678667
1.3	16.88096667	29.7491	41.96863333	53.94056667	66.157	76.8585	89.6533	101.3477667	111.3887333	128.6021
1.96	19.97623333	33.44796667	44.42846667	58.31836667	69.1569	79.379	93.34353333	105.1632667	115.1803	127.7776
2.61	24.4147	34.7796	47.38403333	58.46586667	71.2773	82.4092	93.72183333	105.2588667	116.4113333	130.7414333
3.26	26.44173333	39.22513333	50.21656667	61.17456667	73.53086667	84.3644	97.30403333	109.1596667	118.0049667	134.0518
3.91	25.92453333	41.8105	52.89983333	64.09803333	77.46526667	89.24436667	99.70176667	115.0141	122.4659667	135.7321
4.56	25.9079	46.52566667	57.7961	67.4664	79.7204	91.13746667	103.3902333	114.1906333	125.1242667	139.9609333
5.22	29.78796667	40.15243333	59.14773333	69.60426667	81.8798	92.599	108.9807333	120.4932667	127.4158333	141.3863667
5.87	26.6202	46.2914	61.66773333	73.6382	84.90446667	95.42403333	109.1350667	120.3217	130.0193333	144.5608
6.52	33.08763333	47.7602	56.18243333	75.17693333	87.86686667	98.34763333	111.7062667	122.2237	131.7755667	145.2105333
1304x87px 0.1ms Plot Time
					No.steps
Displayed Image Size, MP	20	40	60	80	100	120	140	160	180	200
0.65	10.23723333	11.52646667	11.9801	11.95333333	11.29846667	11.5079	11.73186667	12.43583333	12.2514	12.43496667
1.3	19.2081	21.92623333	23.21503333	23.5659	24.2296	21.28556667	23.94653333	23.7038	21.82246667	21.35466667
1.96	33.0008	35.1256	33.23733333	33.34426667	34.72903333	33.24623333	31.14273333	31.48106667	29.9752	30.40473333
2.61	42.3018	42.58496667	41.77593333	42.2373	41.40066667	42.12516667	41.3224	42.51836667	41.1837	41.5023
3.26	56.04256667	55.5191	55.9275	57.80446667	61.14883333	57.41163333	55.53403333	54.9072	52.18006667	50.27076667
3.91	66.06823333	70.9092	68.01366667	66.86763333	66.236	64.7497	66.00703333	64.4501	65.55743333	59.68906667
4.56	72.9374	79.9418	74.01766667	77.3204	78.77656667	75.18463333	81.61396667	75.7498	73.5834	66.39723333
5.22	82.5638	90.2558	90.86203333	88.61093333	88.79516667	89.4751	89.9877	87.13556667	78.62463333	77.71303333
5.87	90.10403333	93.36066667	95.2645	99.4217	97.53543333	100.0141333	100.4722	90.22713333	85.7241	87.62113333
6.52	99.5188	103.6905	101.9701	104.5258667	103.1216	104.4071667	93.5752	94.1577	94.37016667	94.37543333
## Extended data in addition to Table 1
1304x87px 0.5ms Acq. Time
					No.steps
Displayed Image Size, MP	20	40	60	80	100	120	140	160	180	200
0.65	46.70623333	90.51976667	135.2775667	172.3564	223.6547333	262.9683	302.3467	346.2963667	391.5096667	444.2447333
1.3	46.70623333	90.51976667	135.2775667	172.3564	223.6547333	262.9683	302.3467	346.2963667	391.5096667	444.2447333
1.96	46.70623333	90.51976667	135.2775667	172.3564	223.6547333	262.9683	302.3467	346.2963667	391.5096667	444.2447333
2.61	46.70623333	90.51976667	135.2775667	172.3564	223.6547333	262.9683	302.3467	346.2963667	391.5096667	444.2447333
3.26	46.70623333	90.51976667	135.2775667	172.3564	223.6547333	262.9683	302.3467	346.2963667	391.5096667	444.2447333
3.91	46.70623333	90.51976667	135.2775667	172.3564	223.6547333	262.9683	302.3467	346.2963667	391.5096667	444.2447333
4.56	46.70623333	90.51976667	135.2775667	172.3564	223.6547333	262.9683	302.3467	346.2963667	391.5096667	444.2447333
5.22	46.70623333	90.51976667	135.2775667	172.3564	223.6547333	262.9683	302.3467	346.2963667	391.5096667	444.2447333
5.87	46.70623333	90.51976667	135.2775667	172.3564	223.6547333	262.9683	302.3467	346.2963667	391.5096667	444.2447333
6.52	46.70623333	90.51976667	135.2775667	172.3564	223.6547333	262.9683	302.3467	346.2963667	391.5096667	444.2447333
1304x87px 0.5ms Proc. Time
					No.steps
Displayed Image Size, MP	20	40	60	80	100	120	140	160	180	200
0.65	14.871	27.3444	39.3804	52.03803333	63.37873333	74.03786667	87.78926667	96.9117	110.2227333	124.3142
1.3	17.29093333	29.82906667	43.30793333	53.34203333	64.3418	76.96903333	88.10236667	102.2399333	114.2707	125.2211667
1.96	19.67603333	32.29283333	46.76036667	56.2856	66.56166667	79.21806667	90.75753333	101.6357	114.6004333	128.2245667
2.61	23.6079	35.11806667	47.54923333	58.47783333	68.98643333	81.82876667	93.12876667	105.2990667	121.2713667	130.7022
3.26	27.67423333	38.96726667	48.92196667	60.76573333	72.46526667	85.1152	95.78006667	110.0994	119.5800667	136.1337667
3.91	23.59913333	40.28566667	53.06443333	63.85906667	75.07393333	88.573	98.17503333	112.0090667	124.8815667	136.4643
4.56	27.99786667	43.5279	57.4866	67.9247	80.07246667	91.66396667	102.4338333	113.8538667	127.9762333	138.3436333
5.22	25.78293333	38.79973333	58.56706667	70.43296667	81.0387	93.23213333	104.4126333	118.5819667	130.8726667	144.4174667
5.87	30.7401	41.52743333	61.9374	74.5817	84.30946667	97.61403333	107.9582667	119.6761	130.7674333	143.2422667
6.52	30.3606	45.29776667	53.88283333	76.66353333	87.87066667	99.0566	109.8476667	120.1955	132.1361667	146.6559
1304x87px 0.5ms Plot Time
					No.steps
Displayed Image Size, MP	20	40	60	80	100	120	140	160	180	200
0.65	10.5276	10.8129	11.85773333	11.02186667	11.6858	11.78093333	11.33436667	11.48316667	11.3108	11.1791
1.3	21.45776667	21.40493333	23.32616667	22.49553333	21.53553333	21.46003333	22.8912	20.6912	21.30646667	23.1324
1.96	33.7611	33.01133333	31.83353333	32.9328	32.3578	31.50266667	30.06336667	30.9669	31.3593	32.43033333
2.61	44.54433333	43.71333333	42.41153333	40.8871	42.37956667	42.5188	41.12536667	40.66243333	39.61003333	41.60253333
3.26	55.2452	53.4152	57.29486667	56.6204	58.34506667	56.9327	56.34273333	52.0444	54.35823333	53.60026667
3.91	67.6031	69.81613333	67.321	67.3812	69.79756667	67.61533333	67.39506667	63.41683333	65.86816667	60.58263333
4.56	72.7368	87.07196667	80.25383333	79.91443333	81.8972	79.77703333	76.30146667	74.9406	74.89116667	74.21476667
5.22	82.78973333	95.32503333	92.75813333	89.28273333	91.22403333	91.31713333	89.50853333	84.18246667	80.68503333	78.35443333
5.87	90.93856667	92.6135	96.33936667	98.6514	102.0223667	98.98333333	100.1445333	90.53816667	88.35753333	90.13456667
6.52	99.93976667	102.7764667	101.7756667	104.2873667	103.8696	105.1787	96.9911	95.58036667	93.6642	97.55776667
1304x174px 0.1ms Acq. Time
					No.steps
Displayed Image Size, MP	20	40	60	80	100	120	140	160	180	200
0.65	56.3252	107.4045333	160.2616333	208.2689667	255.8449667	312.3157333	363.0506	404.7303333	463.9216333	536.6357333
1.3	56.3252	107.4045333	160.2616333	208.2689667	255.8449667	312.3157333	363.0506	404.7303333	463.9216333	536.6357333
1.96	56.3252	107.4045333	160.2616333	208.2689667	255.8449667	312.3157333	363.0506	404.7303333	463.9216333	536.6357333
2.61	56.3252	107.4045333	160.2616333	208.2689667	255.8449667	312.3157333	363.0506	404.7303333	463.9216333	536.6357333
3.26	56.3252	107.4045333	160.2616333	208.2689667	255.8449667	312.3157333	363.0506	404.7303333	463.9216333	536.6357333
3.91	56.3252	107.4045333	160.2616333	208.2689667	255.8449667	312.3157333	363.0506	404.7303333	463.9216333	536.6357333
4.56	56.3252	107.4045333	160.2616333	208.2689667	255.8449667	312.3157333	363.0506	404.7303333	463.9216333	536.6357333
5.22	56.3252	107.4045333	160.2616333	208.2689667	255.8449667	312.3157333	363.0506	404.7303333	463.9216333	536.6357333
5.87	56.3252	107.4045333	160.2616333	208.2689667	255.8449667	312.3157333	363.0506	404.7303333	463.9216333	536.6357333
6.52	56.3252	107.4045333	160.2616333	208.2689667	255.8449667	312.3157333	363.0506	404.7303333	463.9216333	536.6357333
1304x174px 0.1ms Proc. Time
					No.steps
Displayed Image Size, MP	20	40	60	80	100	120	140	160	180	200
0.65	24.46196667	43.99086667	64.79896667	83.87356667	104.8763333	123.4866333	144.5531333	162.0867333	184.7073667	201.4268333
1.3	26.20406667	46.97856667	65.77403333	89.0467	106.4884667	125.6659333	144.4861667	163.6919	186.887	211.0336667
1.96	29.66846667	49.6919	69.24616667	90.7271	107.7336667	129.2034667	150.2700333	166.6174	188.6419	212.069
2.61	34.0098	52.95663333	70.73413333	92.36513333	111.4545	130.0663333	148.2660333	168.4741	187.6844667	213.7789333
3.26	34.94683333	55.2705	73.89333333	95.96286667	113.0802333	133.6486333	154.1775333	170.9454	192.0806333	214.9224
3.91	37.8322	58.2417	76.56253333	98.38953333	117.6979333	136.6474667	154.5966333	174.1469333	196.1115667	219.7319
4.56	40.8285	61.10133333	79.72513333	100.7272333	118.9042667	139.1547333	160.7884667	176.3511667	199.1187	222.3664
5.22	32.23996667	64.51323333	81.85053333	103.5217667	123.0265	140.9965333	160.0834	180.1082667	201.2716	224.4368667
5.87	46.26566667	67.73486667	86.6136	106.1571667	124.9648333	144.9760667	163.8777	183.8516667	202.9512667	227.9967333
6.52	39.02443333	68.696	88.33966667	109.9280667	127.2116	147.3004	165.2061667	190.5008	204.8850667	230.3578667
1304x174px 0.1ms Plot Time
					No.steps
Displayed Image Size, MP	20	40	60	80	100	120	140	160	180	200
0.65	13.02496667	14.13013333	13.58793333	14.06306667	13.9842	14.03476667	14.1536	12.86526667	13.98283333	13.50753333
1.3	25.38493333	25.72053333	24.61733333	24.7772	25.42906667	25.84873333	24.02386667	24.1405	24.65563333	24.08246667
1.96	35.72403333	36.0056	34.17446667	33.28453333	34.6603	32.66716667	31.35743333	33.54696667	34.32316667	33.80553333
2.61	44.61033333	45.14916667	46.93483333	43.63506667	48.40096667	45.48756667	42.69916667	44.73453333	43.82936667	43.01463333
3.26	52.08886667	55.07733333	54.22466667	54.70403333	54.16493333	53.5606	51.2078	51.56853333	53.76683333	53.74846667
3.91	64.7264	63.38906667	67.66836667	64.81163333	61.07696667	62.3215	62.09046667	66.41046667	64.23753333	61.38623333
4.56	75.2222	72.3369	73.64486667	78.1731	74.58583333	72.8587	71.95383333	73.55973333	73.6366	78.28223333
5.22	78.9033	87.94496667	96.5896	84.339	82.9601	86.00436667	82.2169	83.96813333	81.11613333	83.04153333
5.87	90.18	93.07276667	92.54813333	98.49153333	95.4328	92.70113333	91.34676667	92.55946667	90.73473333	91.22303333
6.52	96.14736667	93.90066667	102.3133667	99.78486667	96.6455	96.41526667	94.6667	95.07653333	94.0903	92.09556667
1304x174px 0.5ms Acq. Time
					No.steps
Displayed Image Size, MP	20	40	60	80	100	120	140	160	180	200
0.65	62.8225	121.9029667	187.7901	245.2489667	311.2501	365.6131667	428.5490667	474.2614667	546.8324333	597.8683667
1.3	62.8225	121.9029667	187.7901	245.2489667	311.2501	365.6131667	428.5490667	474.2614667	546.8324333	597.8683667
1.96	62.8225	121.9029667	187.7901	245.2489667	311.2501	365.6131667	428.5490667	474.2614667	546.8324333	597.8683667
2.61	62.8225	121.9029667	187.7901	245.2489667	311.2501	365.6131667	428.5490667	474.2614667	546.8324333	597.8683667
3.26	62.8225	121.9029667	187.7901	245.2489667	311.2501	365.6131667	428.5490667	474.2614667	546.8324333	597.8683667
3.91	62.8225	121.9029667	187.7901	245.2489667	311.2501	365.6131667	428.5490667	474.2614667	546.8324333	597.8683667
4.56	62.8225	121.9029667	187.7901	245.2489667	311.2501	365.6131667	428.5490667	474.2614667	546.8324333	597.8683667
5.22	62.8225	121.9029667	187.7901	245.2489667	311.2501	365.6131667	428.5490667	474.2614667	546.8324333	597.8683667
5.87	62.8225	121.9029667	187.7901	245.2489667	311.2501	365.6131667	428.5490667	474.2614667	546.8324333	597.8683667
6.52	62.8225	121.9029667	187.7901	245.2489667	311.2501	365.6131667	428.5490667	474.2614667	546.8324333	597.8683667
1304x174px 0.5ms Proc. Time
					No.steps
Displayed Image Size, MP	20	40	60	80	100	120	140	160	180	200
0.65	25.9092	44.1326	67.61966667	85.75186667	105.3454	123.5597667	143.1666333	165.4434333	186.2851667	203.8003
1.3	28.4056	46.72513333	66.417	86.1775	104.7304	129.6659667	146.0228667	165.1823	180.5168333	199.4690333
1.96	29.6667	50.5138	72.3614	90.2158	111.4542333	129.4861	147.2809	168.1957	187.2701333	203.2718667
2.61	32.87033333	51.92636667	72.4497	90.8623	110.0233333	133.9433	149.2953	171.8439333	189.6081333	204.1152
3.26	35.8787	58.75026667	75.1202	94.49076667	113.1945	134.5001333	152.795	174.016	189.7348	207.6759667
3.91	38.69313333	57.48526667	77.92606667	97.08013333	115.9880667	140.7702	155.7380333	177.5145333	191.9182333	212.1874
4.56	41.16516667	60.4468	82.8077	99.6214	118.1192667	140.5723667	159.5013667	181.4684333	195.3965667	216.5526333
5.22	33.77916667	63.18326667	82.53686667	101.4493667	120.6024	143.0809	160.8731	184.6217667	198.1405	216.5041667
5.87	44.244	66.50573333	86.00816667	104.8110667	123.9852667	146.9890667	165.6263	184.8312333	202.1855667	219.9496
6.52	38.79836667	68.5919	88.82413333	107.8077	125.8216667	149.2476667	165.2185667	187.7215333	202.8421667	222.5372
1304x174px 0.5ms Plot Time
					No.steps
Displayed Image Size, MP	20	40	60	80	100	120	140	160	180	200
0.65	15.5514	13.9847	13.26713333	13.01436667	14.11923333	15.00096667	14.0359	12.83223333	14.00453333	13.13973333
1.3	24.6755	25.4588	25.56856667	24.06856667	27.56506667	22.75996667	24.86106667	27.78983333	24.46506667	23.27973333
1.96	34.2326	36.51853333	34.49543333	31.8972	31.81243333	33.35646667	31.4752	34.60936667	34.14783333	32.7644
2.61	46.55473333	53.99583333	46.597	44.12713333	41.94006667	42.30306667	43.38446667	46.53303333	42.42653333	44.65896667
3.26	51.77126667	51.99543333	55.62626667	55.29523333	58.44796667	53.8312	52.48236667	54.02713333	53.6461	51.89576667
3.91	68.58896667	62.7727	67.27763333	63.9226	62.64473333	62.2887	65.52696667	60.67896667	60.6562	62.0536
4.56	72.89506667	82.30793333	73.36763333	75.9469	74.32986667	73.02293333	69.90783333	69.54066667	72.54276667	72.64213333
5.22	78.63583333	86.69123333	83.3059	86.09336667	86.54883333	84.0684	83.01943333	82.77483333	85.10573333	81.64753333
5.87	90.35763333	93.1153	94.0684	94.91336667	94.07263333	90.74123333	90.0466	93.3929	90.4965	91.45593333
6.52	92.48083333	94.45513333	98.72463333	99.16556667	101.0885667	98.55613333	93.65826667	102.7846	95.5394	94.96276667
## Data used to generate Fig 5b
No. images per stack	Acquistion Time,ms	Processing Time,ms	Plot Time,ms
51	81.4079	35.5918	21.2498
52	82.7144	35.824	19.3353
53	84.0401	37.3526	20.9782
54	85.5965	38.4744	20.3512
55	86.1978	38.0372	20.406
56	89.2568	38.1287	20.3148
57	89.5354	39.6796	20.8202
58	91.8359	40.1917	20.9981
59	92.7959	40.6012	19.782
60	95.063	41.195	20.5265
61	95.8047	42.1759	20.6562
62	96.4925	42.4524	19.9986
63	99.1995	42.3303	19.736
64	100.7041	43.2895	20.4162
65	102.6835	42.9546	21.8178
66	103.292	43.6559	20.7968
67	105.5474	45.3468	20.29
68	105.8309	46.5895	19.9202
69	109.6275	47.4971	21.1389
70	110.3303	47.9782	22.2922
71	113.2017	46.7517	20.5663
72	114.8977	48.9698	20.6809
73	115.7282	48.2399	20.2931
74	115.6012	48.0938	20.9266
75	119.1237	50.1145	20.5698
76	123.4408	50.6214	19.7978
77	124.4347	50.1185	20.8031
78	124.9523	54.5703	21.954
79	126.0031	52.39	20.0618
80	125.7478	53.5017	20.914
81	127.001	53.3728	24.1183
82	129.0771	52.9216	20.6563
83	131.1636	53.2297	20.1725
84	132.0031	54.5807	20.721
85	133.6331	54.9797	20.8594
86	134.4472	56.2147	20.2636
87	136.3841	57.8077	19.4008
88	138.8523	56.975	20.8
89	139.6116	56.8446	20.9593
90	139.9714	58.6109	19.597
91	142.7334	58.7744	20.9142
92	142.9258	58.8785	20.6277
93	143.7877	60.2358	19.8191
94	147.5815	60.9007	24.226
95	152.6479	62.7124	20.9315
96	149.8686	60.8587	19.6829
97	150.3328	62.7442	19.8315
98	152.3948	62.7404	20.7938
99	152.9447	63.5987	20.6012
100	155.9483	64.6426	21.8657
101	156.2526	64.704	20.8751
102	158.2362	66.7746	21.4155
103	161.5006	67.1158	20.7766
104	161.0532	66.2479	20.3514
105	163.5203	66.8776	21.2691
106	163.067	67.1541	20.0925
107	166.9882	67.6419	20.2324
108	165.9652	68.4752	20.2059
109	167.108	69.8902	20.9771
110	169.6146	69.7481	20.3757
111	170.8857	72.0321	20.8082
112	172.7852	70.2734	20.4977
113	175.0366	71.8662	21.0554
114	177.5154	71.245	20.4915
115	178.098	72.6173	20.3804
116	177.5691	73.6848	20.8924
117	180.8461	73.1288	21.2962
118	181.4771	74.0346	20.4087
119	183.6097	76.2863	21.6434
120	183.9616	76.0175	19.7293
121	185.9397	76.618	20.9105
122	187.687	78.4553	20.1733
123	188.8118	79.3578	21.3348
124	192.6557	77.7843	19.4336
125	190.9432	78.1909	20.5645
126	194.0189	80.2073	23.2865
127	208.0074	80.6334	20.0041
128	199.9772	80.2532	19.7754
129	199.5564	82.0726	20.54
130	199.9938	81.8438	21.2754
131	205.4123	83.4866	20.3195
132	203.5112	82.4688	20.1777
133	204.6584	84.2421	21.0494
134	207.4029	84.1014	20.9029
135	209.0468	87.7543	21.6971
136	209.3916	86.6438	21.4655
137	211.6034	86.4158	21.4982
138	211.8644	85.2235	20.464
139	213.5589	88.2704	19.1785
140	216.8937	88.2688	20.9763
141	222.806	94.8939	20.4723
142	221.2246	88.8227	21.5525
143	220.4222	89.6695	20.9745
144	221.7047	91.6284	21.4894
145	222.4954	89.0918	21.0218
146	224.9027	90.5229	20.855
147	226.7557	91.5147	20.247
148	228.373	91.5357	20.8897
149	230.9208	94.0104	21.8631
150	230.4297	96.0021	21.8451
151	232.9516	95.5003	21.4076
152	232.6611	95.1045	22.2082
153	235.5595	96.6324	20.8952
154	237.7882	95.7798	18.8273
155	236.7766	96.216	19.5683
156	239.7571	97.9535	21.1865
157	241.395	97.466	20.4245
158	244.7865	99.4553	21.0232
159	244.5923	99.4463	21.3038
160	244.4119	99.9614	20.4741
161	249.3612	101.5551	20.6138
162	248.7988	102.0796	20.386
163	250.9339	100.4495	20.8371
164	251.1683	102.9579	20.6566
165	254.2361	104.1072	21.5197
166	256	104.3984	22.2112
167	256.9024	103.5036	20.6964
168	257.4428	106.8664	20.8338
169	260.697	106.8667	22.5549
170	260.5199	105.7452	21.0359
171	261.9832	105.6038	20.9966
172	267.8541	106.5027	21.2664
173	265.1021	109.1651	22.7397
174	268.7902	111.937	20.5124
175	268.501	109.3726	21.0822
176	270.633	112.9085	20.465
177	272.8928	110.4475	20.8141
178	271.8787	108.436	20.7089
179	273.75	111.5124	22.3558
180	275.0543	112.0041	21.1523
181	278.37	114.4876	20.9882
182	279.3758	115.8397	21.5106
183	280.6641	113.9074	23.426
184	280.862	116.3949	21.9182
185	282.9545	117.6256	20.6215
186	298.6307	114.9758	19.9857
187	288.8115	116.5212	21.1371
188	292.3947	117.9952	21.1013
189	291.2594	118.1179	21.1394
190	290.9692	116.3565	21.5342
191	292.9308	117.3826	20.9046
192	295.046	116.3469	20.1986
193	298.7035	126.7792	20.939
194	297.2752	122.0182	20.8391
195	298.8995	118.4546	21.6259
196	302.6126	120.2306	20.7977
197	304.0799	123.7312	21.811
198	307.8051	120.6728	21.349
199	306.7172	121.4177	21.0069
## Data used to generate Fig 5c
Displayed Image Size, MP	Acquistion Time,ms	Processing Time,ms	Plot Time,ms
0.20471316	80.272978	31.165718	4.497612
0.250374088	80.272978	30.956937	5.000772
0.296035016	80.272978	31.931311	5.949159
0.341695944	80.272978	33.05112	6.064645
0.387356872	80.272978	31.817183	6.463349
0.4330178	80.272978	31.627088	7.474881
0.478678728	80.272978	34.974561	9.012582
0.524339656	80.272978	32.632478	10.345006
0.570000584	80.272978	32.723036	10.997604
0.615661512	80.272978	32.856416	11.895731
0.661322439	80.272978	32.934602	12.925093
0.706983367	80.272978	32.997383	13.395028
0.752644295	80.272978	32.900543	14.428312
0.798305223	80.272978	33.037985	15.015101
0.843966151	80.272978	33.252496	15.816833
0.889627079	80.272978	33.44515	16.495225
0.935288007	80.272978	33.344528	17.355123
0.980948935	80.272978	33.290822	18.064643
1.026609863	80.272978	33.335944	18.794659
1.072270791	80.272978	33.569726	19.231867
1.117931719	80.272978	33.662839	19.790518
1.163592647	80.272978	33.629107	20.828543
1.209253575	80.272978	33.699464	21.365413
1.254914502	80.272978	33.115773	22.067597
1.30057543	80.272978	32.941706	22.708576
1.346236358	80.272978	32.976083	23.645797
1.391897286	80.272978	32.915619	24.19853
1.437558214	80.272978	33.0557	24.797534
1.483219142	80.272978	33.073445	25.568354
1.52888007	80.272978	33.297021	26.431911
1.574540998	80.272978	33.440692	27.519078
1.620201926	80.272978	33.31173	27.573728
1.665862854	80.272978	33.475433	28.34729
1.711523782	80.272978	33.550794	28.989237
1.75718471	80.272978	33.52717	29.521451
1.802845638	80.272978	33.570808	30.300036
1.848506566	80.272978	33.797051	31.107229
1.894167493	80.272978	33.888762	31.737743
1.939828421	80.272978	33.909647	32.267765
1.985489349	80.272978	34.067645	33.055315
2.031150277	80.272978	34.054307	33.517835
2.076811205	80.272978	34.213947	34.25465
2.122472133	80.272978	34.257134	34.877699
2.168133061	80.272978	34.327381	35.543325
2.213793989	80.272978	34.349898	36.281099
2.259454917	80.272978	34.603106	37.937414
2.305115845	80.272978	34.440064	37.525364
2.350776773	80.272978	34.498375	38.467374
2.396437701	80.272978	34.686042	39.868336
2.442098629	80.272978	35.544572	41.129118
2.487759556	80.272978	35.648236	41.56428
2.533420484	80.272978	35.802963	42.344842
2.579081412	80.272978	36.015192	43.007693
2.62474234	80.272978	36.055304	43.772291
2.670403268	80.272978	35.989022	44.547896
2.716064196	80.272978	36.239814	45.722068
2.761725124	80.272978	36.319108	45.673291
2.807386052	80.272978	36.20298	47.615146
2.85304698	80.272978	36.357375	47.276904
2.898707908	80.272978	36.489619	48.186898
2.944368836	80.272978	36.45786	50.698189
2.990029764	80.272978	36.41403	50.549604
3.035690692	80.272978	35.888337	49.657328
3.081351619	80.272978	35.660584	50.296114
3.127012547	80.272978	35.774969	50.963809
3.172673475	80.272978	36.035784	51.460807
3.218334403	80.272978	36.031008	52.086307
3.263995331	80.272978	36.05745	53.070926
3.309656259	80.272978	36.190302	55.031385
3.355317187	80.272978	36.663497	54.610431
3.400978115	80.272978	36.385939	55.400455
3.446639043	80.272978	36.889461	56.113247
3.492299971	80.272978	37.267247	57.338664
3.537960899	80.272978	37.603328	58.233585
3.583621827	80.272978	37.746561	58.152591
3.629282755	80.272978	37.534429	58.654116
3.674943683	80.272978	37.822151	59.698697
3.72060461	80.272978	37.948646	60.366398
3.766265538	80.272978	37.794657	60.890507
3.811926466	80.272978	37.904132	61.73596
3.857587394	80.272978	38.004014	63.161777
3.903248322	80.272978	38.141423	63.470385
3.94890925	80.272978	38.24788	63.828531
3.994570178	80.272978	38.317329	66.503184
4.040231106	80.272978	38.445927	67.31389
4.085892034	80.272978	38.443094	68.331814
4.131552962	80.272978	38.408983	67.883164
4.17721389	80.272978	38.590932	69.625717
4.222874818	80.272978	38.596093	70.346283
4.268535746	80.272978	38.723955	70.66106
4.314196673	80.272978	38.803439	70.538021
4.359857601	80.272978	38.813879	70.725806
4.405518529	80.272978	38.975613	71.411036
4.451179457	80.272978	39.177554	72.329615
4.496840385	80.272978	39.167255	73.032207
4.542501313	80.272978	39.218094	74.075382
4.588162241	80.272978	39.369314	74.724356
4.633823169	80.272978	39.395779	74.927863
4.679484097	80.272978	39.477676	76.11666
4.725145025	80.272978	39.502991	77.596087
4.770805953	80.272978	39.412265	77.720789
4.816466881	80.272978	39.701594	78.382034
4.862127809	80.272978	39.74807	78.892067
4.907788737	80.272978	39.790584	79.655747
4.953449664	80.272978	39.889047	81.500201
4.999110592	80.272978	40.12162	81.097081
5.04477152	80.272978	39.960914	82.368818
5.090432448	80.272978	40.318721	83.316427
5.136093376	80.272978	40.259387	84.50047
5.181754304	80.272978	40.275081	84.755017
5.227415232	80.272978	40.457557	85.166669
5.27307616	80.272978	40.535719	85.875152
5.318737088	80.272978	40.522761	86.593382
5.364398016	80.272978	40.582797	87.654008
5.410058944	80.272978	40.63697	88.169443
5.455719872	80.272978	40.714776	89.128618
5.5013808	80.272978	40.84669	90.150665
5.547041727	80.272978	41.183773	90.346466
5.592702655	80.272978	41.140299	91.300556
5.638363583	80.272978	41.179533	91.589258
5.684024511	80.272978	41.285378	92.148808
5.729685439	80.272978	41.278828	93.031835
5.775346367	80.272978	41.57486	95.029232
5.821007295	80.272978	41.584474	94.367203
5.866668223	80.272978	41.521593	95.168831
5.912329151	80.272978	41.679216	95.764098
5.957990079	80.272978	41.866092	97.276744
6.003651007	80.272978	41.830706	97.350268
6.049311935	80.272978	41.923931	97.913888
6.094972863	80.272978	41.988003	98.911201
6.14063379	80.272978	41.979606	99.265162
6.186294718	80.272978	42.17558	100.485936
6.231955646	80.272978	42.043223	100.92181
6.277616574	80.272978	41.917104	101.289953
6.323277502	80.272978	42.060837	102.517064
6.36893843	80.272978	42.03964	103.29008
6.414599358	80.272978	42.431625	103.667582
6.460260286	80.272978	42.426088	104.378904
6.505921214	80.272978	42.518439	105.33114
6.551582142	80.272978	42.535994	106.233881
6.59724307	80.272978	42.64418	107.046958
6.642903998	80.272978	42.764115	107.786579
6.688564926	80.272978	42.737574	108.331506
6.734225854	80.272978	43.080246	109.300999
6.779886781	80.272978	42.943752	110.007493
6.825547709	80.272978	43.379679	112.522229
6.871208637	80.272978	41.924173	113.146117
6.916869565	80.272978	42.461347	113.900365
